# Supplementary material for: Fabrication of Two-Layer Microfluidic Devices with Porous Electrodes Using Printed Sacrificial Layers
Source: Micromachines (Basel). 2024 Aug 22;15(8):1054. doi: 10.3390/mi15081054 (PMC11356774; doi:10.3390/mi15081054)
Supplement: Supplementary file 1 [file micromachines-15-01054-s001.zip]

Archive with 1 entries (1 files):
- micromachines-3164495-supplementary.pdf
